# Supplementary material for: Addressing the Precipitation of Hydrated Carbonates on a Bronze Cannon from the Alamo
Source: ACS Omega. 2025 Aug 19;10(34):38686–95. doi: 10.1021/acsomega.5c03779 (PMC12409588; doi:10.1021/acsomega.5c03779)
Supplement: Supplementary file 2 [file ao5c03779_si_002.xlsx]

## Sheet: Sheet1
Table S2: Ingot Statistics
Ingot Number	Treatment	Initial Length (cm)	Initial Width (cm)	Initial Radius Width (width/2)	Initial Height (cm)	Initial Volume (approx, mm^3)	Initial Weight (g)	Initial density (approx, g/cm^3)	Post Wax Weight (New scale, g)	Post carbonate Weight (g)	pH with carbonate	Post Treatment Weight (g) Nov 21	Post Treatment pH	Nov 28 Weight (g)	Nov 30 Weight (g)	Nov 30 pH	Jan 19 Weight (g)	Jan 19 pH	Jan 25 Weight (g) - Treatment 3	Jan 25 pH	Feb 1 Weight (g)	Feb 1 pH	February 22 Weight (g)	February 22 pH (g)
1	Citric	4.721	2.413	1.2065	1.707	15.7371	123	7.81595	123.342	123.347	10	123.346	10	123.341	123.346	7.5	123.343	7.5	123.349	7	123.347	6	123.348	6
2	Citric	4.817	2.31	1.155	1.1235	9.82051	78.4	7.98329	78.603	78.613	10	78.614	10	78.608	78.606	8	78.608	8.5	78.61	7	78.604	6	78.608	6.5
3	Formic	4.946	2.453	1.2265	1.012	9.73258	68.3	7.01767	68.482	68.486	10	68.484	10	68.479	68.483	7	68.478	7	68.478	7	68.475	7	68.48	7
4	Formic	4.892	2.326	1.163	1.432	12.9366	95.5	7.38215	95.582	95.589	10	95.589	10	95.583	95.583	7	95.583	7	95.588	7	95.585	7	95.588	7
5	Phosphoric	4.646	2.406	1.203	1.542	13.7475	113	8.21968	113.059	113.069	10	113.072	9(?)	113.063	113.068	7	113.063	7	113.068	4	113.064	6	113.066	7
6	Phosphoric	4.706	2.348	1.174	1.286	11.1836	90.7	8.11009	90.501	90.508	10	90.506	9	90.504	90.508	7	90.5	7	90.509	4	90.502	6	90.508	7
7	Acetic	4.694	2.192	1.096	1.094	8.84079	62.6	7.08082	62.454	62.457	10	62.46	9	62.454	62.459	7	62.45	9	62.454	7	62.454	8	62.455	8
8	Acetic	4.874	2.277	1.1385	1.167	10.1736	70.8	6.95918	70.732	70.74	10	70.741	10	70.73	70.729	7	70.724	8	70.727	7	70.722	8	70.725	8
9	Sulfuric	4.724	2.348	1.174	1.136	9.89905	71.7	7.24312	71.674	71.674	10	71.678	10	71.672	71.679	4	71.672	4	71.676	3	71.674	4	71.676	4
10	Sulfuric	4.683	2.114	1.057	1.039	8.07916	65.5	8.10728	65.38	65.388	10	65.384	10	65.382	65.387	4	65.382	4	65.388	3	65.382	3	65.387	4
11	Control (Water)	4.491	2.418	1.209	1.233	10.517	79.2	7.53063	79.177	78.186	10	79.184	10(+++)	79.178	79.181	10	79.177	10	79.183	10	79.179	10	79.182	9
12	Control (Water)	4.815	2.334	1.167	1.203	10.6207	75.2	7.08052	75.36	75.366	10	75.367	10(+++)	75.364	75.364	10	75.36	10	75.361	10	75.361	10	75.366	10
